# Supplementary material for: Evaluation and Verification of a microRNA Panel Using Quadratic Discriminant Analysis for the Classification of Human Body Fluids in DNA Extracts
Source: Genes (Basel). 2023 Apr 25;14(5):968. doi: 10.3390/genes14050968 (PMC10218048; doi:10.3390/genes14050968)
Supplement: Supplementary file 1 [file genes-14-00968-s001.zip]

Archive with 7 entries (7 files):
- Supp Fig S1.pdf
- Supp Fig S2.pdf
- Supp File S1 - population data.xlsx
- Supp Table S1 - Env Chamber Temps.pdf
- Supp Table S2 - miRNA primer table.pdf
- Supp Table S3 - demographics.pdf
- Supp Table S4 - confusion matrix v1.pdf
