# Supplementary material for: Evaluation and Verification of a microRNA Panel Using Quadratic Discriminant Analysis for the Classification of Human Body Fluids in DNA Extracts
Source: Genes (Basel). 2023 Apr 25;14(5):968. doi: 10.3390/genes14050968 (PMC10218048; doi:10.3390/genes14050968)
Supplement: Supplementary file 1 [file genes-14-00968-s001.zip › Supp File S1 - population data.xlsx]

## Sheet: Raw Cq Values
Donor	Sample	Cq miR200b	Cq miR891a	Cq miR10b	Cq miR320c	Cq miR141	Cq miR412	Cq miR205	Cq Let-7g	Cq Let-7i	Avg of Lets
1209	Blood	40	40	40	35.7523	40	37.286	35.8423	27.3831	27.2245	27.3038
7508	Blood	40	40	40	36.9773	40	38.516	34.1338	27.6798	27.7392	27.7095
7507	Blood	39.9058	40	39.0381	33.4936	38.288	35.897	36.624	26.2873	26.2218	26.2546
7506	Blood	37.0033	40	36.474	33.5063	39.27	36.196	35.3461	26.7938	26.9577	26.8758
7505	Blood	40	40	36.9649	33.0832	40	40	35.4635	25.7009	25.5418	25.6213
7504	Blood	40	40	37.8977	35.9199	38.04	38.337	34.7298	27.4101	27.3795	27.3948
7502	Blood	40	40	40	33.5372	37.631	36.822	35.8989	27.1913	27.0105	27.1009
7046	Blood	39.0336	40	38.5482	33.9435	40	36.81	36.6359	26.2471	26.0407	26.1439
1206	Blood	40	40	40	36.3905	40	36.017		26.7413	26.6642	26.7028
1225	Blood	40	40	40	33.2656	38.975	35.329	35.5601	26.2013	26.0706	26.1359
1208	Blood	39.5721	40	40	33.8745	36.196	35.142	34.8388	26.1488	25.9411	26.0449
1207	Blood	37.1076	40	40	36.5952	36.436			28.3221	28.3938	28.3579
1091	Blood	40	39.362	37.5504	34.0802	40	36.732		26.3102	26.1381	26.2241
1226	Blood	40	40	40	37.5934	37.552	40		30.9033	30.1404	30.5219
8026	Blood	40	40	40	34.9394	40	35.868		27.9322	27.9632	27.9477
1223	Blood	40	40	40	33.3572	40	37.403		26.3288	25.7962	26.0625
1222	Blood	40	40	37.7306	32.8039	38.491	34.469	35.1616	26.5734	26.1446	26.359
1216	Blood	40	40	40	35.3004	37.734	37.27		26.2584	25.9412	26.0998
1205	Blood	40	40	40	36.6891	40	36.943		27.5917	27.1543	27.373
1211	Blood	40	40	39.0857	34.2195	40	36.061	35.8614	26.7734	26.4301	26.6017
3523	Blood	37.276	39.8913	40	34.492	40	37.768	36.7674	30.8773	28.1535	29.5154
1063	Blood	37.8497	39.934	40	35.5664	40	36.927	39.9537	31.9876	29.3173	30.6525
5514	Blood	37.8306	39.3506	36.8763	32.9581	36.771	39.297		29.485	27.0729	28.279
5101	Blood	38.0711	39.6208	40	31.9553	36.886	36.442	37.5612	29.1416	26.9015	28.0215
5086	Blood	40	40	40	32.42	40	36.266	37.5211	31.8982	28.9782	30.4382
8022	Blood	37.6411	40	40	32.6895	40	37.374	37.175	30.274	27.7687	29.0213
8014	Blood	39.0757	40	39.804	35.1949	39.03	40	36.9756	31.2152	29.0115	30.1134
7021	Blood	36.4603	39.5351	39.1266	33.3565	38.015	36.178	36.6016	31.3771	28.3699	29.8735
4526	Blood	39.4361	40	39.9133	35.2367	40	40	40	32.0789	29.4344	30.7566
8023	Blood	39.0423	40	37.2305	34.9672	40	36.537	37.3544	31.5382	29.0397	30.289
8006	Blood	36.6367	39.2264	40	36.9712	36.983	40	34.1444	33.8306	31.4449	32.6377
1037	Blood	37.4503	37.2899	40	33.3846	37.257	37.933	36.8801	30.2808	28.7332	29.507
5514	Blood	39.3885	40	37.5538	32.3716	38.193	40	40	28.3908	26.2651	27.328
5040	Blood	37.3838	39.5749	37.3593	31.2273	36.61	39.759	39.8247	29.0382	26.3181	27.6781
5088	Blood	36.8489	40	39.3578	30.4052	37.98	37.324	36.3009	28.4676	26.1092	27.2884
1035	Blood	37.2187	40	40	36.3435	40	37.6	37.2062	30.1816	28.0991	29.1403
6031	Blood	37.7788	40	36.8053	34.0798	37.2	37.863	35.6589	28.9014	27.4593	28.1804
7007	Blood	36.1629	40	37.0176	34.3279	37.399	36.245	35.6204	29.7524	26.9358	28.3441
3521	Blood	35.5283	37.9506	37.2814	31.6879	36.564	35.882	40	27.5372	25.1933	26.3652
7016	Blood	35.9183	39.0122	36.398	37.2149	40	39.27	37.1574	30.7184	28.6846	29.7015
4019	Blood	35.7373	40	36.4368	36.9422	40	34.569	36.6715	30.5969	28.1633	29.3801
2271	Blood	36.2446	40	40	31.4447	40	37.442	40	35.047	29.5413	32.2942
1212	Blood	36.4085	40	40	39.0569	37.007	40		28.3845	27.053	27.7187
1224	Blood	35.2623	40	40	33.4957	40			27.7769	26.9719	27.3744
5520	Blood	34.2824	40	40	35.3037	40	38.493		28.4308	26.4736	27.4522
7040	Blood	36.9592	40	40	35.7855	37.12			29.6081	27.4842	28.5462
1210	Blood	36.2118	40	35.173	32.4243	40			25.921	24.6728	25.2969
1220	Blood	35.2018	36.1329	40	32.0977	35.987			26.4784	24.9352	25.7068
7042	Blood	37.007	40	34.409	33.6269	40			26.6817	25.4207	26.0512
5521	Semen	38.0478	35.3231	32.0686	35.7869	33.207	40	32.7632	35.9661	33.1385	34.5523
7506	Semen	40	38.1117	34.8572	36.9496	37.138	39.298	36.0862	35.1446	36.4773	35.811
7505	Semen	39.0594	36.5431	32.3882	34.1984	33.174	37.351	33.7108	35.5737	34.1887	34.8812
5141	Semen	39.1707	36.8043	33.4595	33.7709	36.588	39.246	39.754	34.5483	35.4858	35.017
5142	Semen	39.9343	35.4905	31.6001	33.4734	35.991	40	33.8225	34.5193	33.7975	34.1584
5132	Semen	40	35.8838	33.2691	33.029	36.602	39.303	36.8628	34.1291	33.948	34.0386
5133	Semen	38.3023	38.2935	33.5152	35.1803	32.231	36.483	35.786	35.9443	34.4559	35.2001
7042	Semen	36.5891	35.5318	31.991	32.9688	33.052	36.924	32.904	33.3317	33.7387	33.5352
7016	Semen	36.4676	33.2098	29.7332	31.7406	36.189	40	33.2936	34.6284	33.3983	34.0133
8003	Semen	40	35.9634	33.5807	33.1209	36.623	35.858		34.5702	35.0165	34.7933
1224	Semen	34.9112	33.8397	29.5241	32.9552	35.382	37.749		33.065	33.4622	33.2636
1072	Semen	40	35.5692	33.5876	33.809	36.862	40		36.8646	35.026	35.9453
8013	Semen	40	36.2349	33.732	33.4292	38.508			35.2577	34.7607	35.0092
1220	Semen	39.0633	35.9916	33.5879	32.1983	35.365		36.2561	39.7758	40	39.8879
5099	Semen	36.4961	32.221	30.8522	32.5522	35.578	40	35.2701	33.6293	34.7357	34.1825
1216	Semen	37.5515	36.1513	33.3324	32.7398	34.923	36.78	36.9083	36.7214	36.7202	36.7208
1215	Semen	37.6905	35.132	32.4918	33.668	35.962	35.664	35.381	36.523	35.279	35.901
1213	Semen	40	36.5838	39.3767	32.8308	35.636	37.832	38.4877	37.4835	35.3561	36.4198
1065	Semen	35.0529	32.4876	30.6318	33.1369	32.586	36.511	33.5649	33.9577	33.2713	33.6145
1210	Semen	33.9569	34.8127	31.2784	31.773	32.431	40	34.7223	32.8752	33.051	32.9631
7009	Semen	31.9701	33.1264	30.1784	31.1447	31.253	40	36.5263	34.27	34.0317	34.1509
5023	Semen	32.2621	34.171	31.3347	32.3656	30.811	40	35.7382	33.7184	33.4799	33.5992
5002	Semen	32.8856	33.0658	32.9338	31.215	33.837	38.243	32.3934	34.5988	33.8543	34.2265
6007	Semen	32.8931	33.4642	30.9672	31.9259	32.696	40	38.0616	36.0667	36.0905	36.0786
7011	Semen	33.7674	32.7188	32.0098	30.1974	33.156	36.907	34.5602	34.4503	33.8316	34.1409
8006	Semen	33.3263	33.3037	31.4413	30.6801	31.65	39.857	32.8048	34.7694	33.7469	34.2582
3509	Semen	34.3189	34.2607	32.7251	31.4893	33.713	35.981	31.7368	35.1907	35.3347	35.2627
6034	Semen	32.6764	32.7704	31.7845	31.2126	33.713	36.488	33.4125	34.9055	33.8991	34.4023
6044	Semen	35.1788	34.6694	32.5296	32.2237	33.557	37.552	34.8814	35.7855	34.6175	35.2015
5100	Semen	32.0717	32.2178	29.5328	31.2427	30.196	38.509	32.5154	34.3589	33.708	34.0335
1093	Semen	33.4679	31.698	31.4773	30.2665	31.728	36.165	33.9977	34.7769	34.0876	34.4323
7046	Semen	35.3042	33.881	33.485	31.9314	37.013	36.185	35.4639	40	40	40
8027	Semen	37.0611	35.4087	34.7529	34.5198	37.277	36.3	39.2912	36.5064	34.9135	35.7099
5522	Semen	36.2569	34.988	34.162	31.7193	37.584	38.379	36.0804	35.0497	35.2561	35.1529
8046	Semen	35.0329	34.9328	33.7394	32.7164	34.417	36.52	34.7759	40	38.3196	39.1598
3557	Semen	33.0981	33.1904	30.0396	31.3104	31.645	37.828	32.979	33.9492	33.7229	33.8361
3507	Semen	37.359	33.3495	32.7035	30.3134	34.267	40		34.1077	37.2201	35.6639
6036	Semen	33.8482	33.5866	30.2	31.4862	31.24	37.592	33.5012	33.6218	33.6476	33.6347
5124	Semen	38.1452	37.2023	40	34.9994	36.589	40	38.3732	35.4504	37.1762	36.3133
1070	Semen	34.4698	32.7675	30.4796	30.9742	31.86	36.718	32.3417	35.5274	34.1995	34.8635
6510	Semen	33.5566	33.5182	31.2868	33.3226	32.375	34.911	32.9582	35.731	34.6085	35.1698
7030	Semen	35.2569	33.359	31.0142	32.1321	32.374	36.103	32.2135	34.4877	34.5088	34.4983
3554	Semen	36.6558	35.1386	32.755	31.6197	34.245	38.306	33.6475	36.3279	35.6402	35.9841
6049	Semen	36.5578	34.5592	32.9267	32.0994	35.601	37.938	34.2253	33.577	40	36.7885
6027	Semen	36.9617	40	34.9837	35.6482	34.629	39.971	36.6068	40	40	40
4525	Semen	38.4671	36.7523	32.0122	33.5651	33.282	36.555	35.3422	36.2437	35.7928	36.0183
5092	Semen	40	35.3958	32.9458	32.0802	34.748	39.42	35.1674	35.0092	37.0909	36.05
5001	Semen	35.9407	32.9875	31.6888	31.3206	33.08	37.124	33.9018	35.4245	34.2717	34.8481
5048	Semen	35.8704	33.7853	32.4982	30.5046	33.707	36.935		35.5399	33.8329	34.6864
5045	Semen	33.8393	37.0558	31.1155	31.9527	30.841	35.997		35.9443	34.6155	35.2799
7040	Saliva	35.2941	37.6994	34.4953	30.4847	32.883	29.92	25.9198	33.7634	32.6251	33.1943
7509	Saliva	39.5203	38.9222	36.8638	37.2773	34.42	40	29.5339	35.2813	35.014	35.1477
7508	Saliva	38.3767	40	40	40	40			40	35.8232	37.9116
1081	Saliva	35.7385	35.9561	35.2257	31.9321	32.895	31.652	25.4206	35.1054	32.9804	34.0429
5149	Saliva	38.8775	37.7313	36.3142	32.8116	40	34.858	29.8993	34.8681	37.4723	36.1702
5152	Saliva	39.8866	40	40	37.2747	37.192	35.303	31.6784	35.4274	36.0009	35.7141
7502	Saliva	37.9278	39.2868	36.4364	29.6689	35.974	32.771	27.924	39.6746	35.8184	37.7465
7046	Saliva	37.5865	37.5641	37.1379	30.7538	36.636	34.532	30.1989	36.8467	34.6702	35.7584
7042	Saliva	37.8435	40	36.342	32.7949	33.858	34.4	28.2194	33.286	32.8221	33.0541
7041	Saliva	36.48	37.7761	36.7969	30.438	32.936	32.48	23.7393	32.1726	31.2136	31.6931
5153	Saliva	37.0761	35.4472	35.3918	33.5632	32.442	35.722	27.0328	33.3906	31.5328	32.4617
5150	Saliva	39.2149	40	36.2151	31.3663	35.066	32.055		37.3205	37.365	37.3428
5148	Saliva	40	38.0041	40	32.2953				40	36.0258	38.0129
1223	Saliva	38.5599	37.5427	35.6724	30.4306	31.827	31.383		34.8605	33.1556	34.0081
1222	Saliva	40	37.7503	40	34.4084	36.698	37.735		35.4138	36.1202	35.767
1218	Saliva	36.5595	35.2878	36.1537	32.8016	34.595	36.122		34.0397	33.7416	33.8906
1212	Saliva	40	37.1501	36.1411	32.6801	36.51	33.998		35.8955	35.9273	35.9114
1211	Saliva	39.2765	38.1014	37.3356	32.4849	32.388	30.163	25.7457	34.1591	32.3042	33.2317
1207	Saliva	39.5841	38.5462	40	34.0284	37.809	33.526	30.0824	36.3835	33.4573	34.9204
1205	Saliva	38.3074	40	37.8149	33.7695	34.831	34.464	29.0747	34.9768	33.8369	34.4069
5029	Saliva	38.2435	34.7115	35.3897	30.0641	33.303	34.341	27.4069	34.0183	32.8225	33.4204
1069	Saliva	35.0976	33.0599	35.4872	27.0588	33.002	32.803	24.9051	32.8194	30.3184	31.5689
5051	Saliva	39.0557	35.2331	35.5911	27.5629	34.376	30.487	25.1453	36.0424	31.3414	33.6919
5060	Saliva	38.2418	35.3774	36.5761	30.182	34.727	34.153	29.5282	34.8626	33.5928	34.2277
5088	Saliva	36.129	32.415	35.3689	28.0598	33.809	35.153	27.8164	32.4793	31.2552	31.8673
5063	Saliva	37.2081	33.5172	38.4513	29.4497	36.151	32.027	27.4804	35.1088	34.1907	34.6498
5061	Saliva	35.1148	34.255	35.8404	29.1171	33.564	31.992	22.3697	32.5937	30.7832	31.6885
7009	Saliva	36.1686	33.2598	37.1093	28.8539	32.465	33.452	25.9965	31.9903	30.5948	31.2925
5056	Saliva	35.6871	34.2425	34.8843	28.2464	34.266	30.945	23.3741	33.695	30.9425	32.3188
5055	Saliva	34.1831	34.1168	37.9005	29.0284	33.61	31.424	22.753	34.2734	31.5247	32.899
5054	Saliva	34.2218	34.6917	37.0759	26.3502	31.559	31.192	22.0233	32.0164	29.9326	30.9745
1001	Saliva	36.6907	34.1651	35.3954	29.833	33.728	34.583	23.7997	33.8052	31.0609	32.4331
5008	Saliva	35.7793	33.4672	37.6698	28.9948	32.337	35.135	27.1249	32.7582	31.2207	31.9895
3539	Saliva	35.5765	35.8553	40	30.7822	38.87	34.482	28.9091	35.3051	35.0968	35.201
5022	Saliva	33.6472	33.6079	34.6587	29.4771	30.227	33.779	25.4375	32.1394	29.8844	31.0119
5098	Saliva	33.4173	35.11	35.1795	28.2251	30.177	33.657		33.6951	29.5159	31.6055
8003	Saliva	35.9216	34.0812	33.8104	26.8934	33.861	30.587	28.4554	33.1492	29.6129	31.381
8002	Saliva	38.1419	38.4258	37.6929	30.667	35.838	36.288	31.8741	36.0373	32.4196	34.2284
5500	Saliva	38.2765	38.6901	37.4698	30.1155	35.112	35.979	28.9306	35.8223	32.9866	34.4045
5095	Saliva	30.3611	36.4317	34.5587	27.1446	31.724	32.297	21.9691	34.3746	28.568	31.4713
5069	Saliva	32.483	35.8049	36.1738	28.5893	33.73	33.356	22.9796	35.3067	30.7452	33.0259
8015	Saliva	35.5278	37.355	36.0728	28.8723	33.887	36.265		34.4888	31.1746	32.8317
8014	Saliva	33.6895	38.0616	36.5774	29.9454				34.3131	30.2755	32.2943
5064	Saliva	33.4223	39.3432	36.1035	30.6959	33.272	34.623	23.4233	34.5094	30.6211	32.5653
5027	Saliva	31.188	37.1625	35.7999	26.7987	32.438	31.031	21.0908	34.6576	27.6626	31.1601
5047	Saliva	30.2056	37.0022	38.1932	28.479	30.714	33.857	21.2877	33.3146	28.6284	30.9715
5084	Saliva	34.1085	37.5568	34.7473	29.028	33.009	33.642	26.2094	35.191	31.0467	33.1188
5043	Saliva	31.5051	36.2988	35.6287	28.9886	32.65	35.803	23.4113	33.116	28.8123	30.9642
5090	Saliva	31.3841	35.5372	37.1848	29.2656	32.69	34.675	22.7477	33.0089	28.5011	30.755
8008	Saliva	37.7315	37.0112	35.3727	29.0219	32.416	35.894	27.1672	33.6834	29.5471	31.6153
7033	MB	39.0483	40	31.9806	30.3826	36.405	31.182	21.6051	28.5591	26.3465	27.4528
7508	MB	39.239	40	33.0025	31.2583	34.362	33.934	26.1103	31.8685	29.9618	30.9151
7507	MB	40	40	34.1321	32.7321	37.148	35.278	32.9547	31.0705	28.4461	29.7583
7509	MB	39.9759	39.8375	34.6183	36.1915	37.804	36.719	31.9436	33.4858	30.4353	31.9605
7504	MB	40	40	33.9507	31.7545	37.839	36.932	30.1903	30.1427	27.9522	29.0474
7503	MB	40	40	38.986	34.172	39.114	31.418	26.6474	35.5896	35.3184	35.454
7502	MB	40	40	34.409	32.0949	36.968	35.047	27.5078	34.9817	31.6311	33.3064
7043	MB	34.8978	38.684	30.1327	27.6786	33.184	32.267	21.2601	28.264	25.6121	26.9381
1222	MB	36.8068	40	30.683	30.926	30.438	35.31	30.9397	29.4261	27.2302	28.3282
1221	MB	40	40	35.0402	33.1693	36.504	33.633	26.9259	36.2595	34.1269	35.1932
1219	MB	37.727	40	29.5331	33.3835	35.797	36.183	26.402	30.2041	28.2676	29.2359
1212	MB	40	38.1466	36.6239	31.2245	36.397	35.227		34.4116	33.3166	33.8641
1091	MB	37.425	40	33.7809	29.0067	34.352	35.352	29.1789	31.1333	29.0367	30.085
1214	MB	37.65	37.6724	33.1536	33.3081	37.126	32.778	29.2311	30.8911	29.2233	30.0572
1089	MB	40	38.2567	36.6846	34.475	40			34.784	36.5739	35.6789
1211	MB	40	38.6783	37.5755	32.0564	40	34.625		38.2863	37.9211	38.1037
1210	MB	38.5791	40	31.5779	28.6734	35.014	34.722	23.9605	32.4131	30.4224	31.4177
1083	MB	40	40	34.8828	30.8855	36.519	37.33	29.1974	34.2121	31.4097	32.8109
1208	MB	36.2122	40	31.7404	34.4726	31.851	36.105	26.1389	30.9298	28.9392	29.9345
1207	MB	39.8638	39.705	33.076	33.1313	40	38.743	33.1697	30.1333	29.1664	29.6498
5135	MB	32.0355	31.214	29.6713	27.1554	31.791	32.864	22.8494	28.8131	26.0906	27.4519
7003	MB	36.3952	33.3687	33.3472	29.9761	37.649	40	31.8438	33.3935	30.5624	31.978
5068	MB	36.3914	34.1211	35.2875	27.9895	36.683	37.002	29.7072	34.89	33.0744	33.9822
4523	MB	32.3619	33.1049	30.0661	23.8083	31.232	35.949	26.3108	28.1247	25.6387	26.8817
3520	MB	33.8143	33.325	32.988	28.255	34.764	40	24.4141	32.701	30.4147	31.5579
6017	MB	29.4842	33.454	29.0806	26.2874	27.593	34.442	22.0932	29.5563	25.5608	27.5585
1055	MB	30.9815	35.2256	29.4376	26.8016	33.319	37.23	25.1602	29.6568	27.1373	28.397
3556	MB	35.0642	33.9787	33.9257	28.6562	36.369	35.244	27.1838	36.9006	32.3103	34.6055
5044	MB	38.3236	37.5379	24.6591	28.5086	37.236	37.245	34.238	27.4903	25.4222	26.4563
7017	MB	34.315	33.9098	28.5352	25.9089	29.96	34.536	26.4394	30.4629	25.9295	28.1962
3501	MB	38.8554	32.8276	34.1251	28.5891	36.257	38.076	32.568	33.7399	31.1018	32.4208
3513	MB	38.3346	34.0497	35.0245	28.9031	36.743	33.525	30.0543	36.0709	31.8484	33.9597
6010	MB	33.9629	36.7225	30.1249	20.7346	32.256	30.496	24.9939	27.5353	23.793	25.6641
5020	MB	34.5192	33.9753	27.174	28.5808	30.693	34.131	28.1744	29.5613	26.2415	27.9014
5119	MB	31.6385	35.3979	28.1032	25.8297	30.161	32.786	19.3021	31.4173	25.4734	28.4454
1060	MB	33.9955	34.147	31.9761	28.7478	33.21	35.147	23.4799	32.6821	28.3556	30.5188
3537	MB	37.2881	33.9951	31.4542	29.4798	35.149	34.693	29.9195	33.3359	29.7313	31.5336
1056	MB	36.0207	34.2624	27.8766	28.8872	33.377	35.778	31.1059	31.1315	27.4388	29.2851
4521	MB	31.8811	33.725	29.7407	28.3444	29.086	35.773	21.9844	29.1016	26.3972	27.7494
6503	MB	33.7673	34.4263	29.6227	28.1698	32.42	39.319	25.432	28.1935	25.6207	26.9071
4002	MB	34.7126	36.7961	32.8607	28.9163	33.278	36.355	25.5974	36.3837	31.9202	34.152
6032	MB	37.0175	35.732	31.0753	28.7981	34.568	37.82	29.3723	34.9357	30.1414	32.5385
5004	MB	36.2179	33.6965	31.7145	27.5089	35.894	35.424	24.8972	32.5575	29.4804	31.0189
1068	MB	35.1419	32.4632	30.9171	26.5354	31.577	34.519	27.1728	32.024	28.6197	30.3219
5114	MB	35.3385	32.8158	28.692	26.3744	30.741	32.881	24.2027	30.3708	25.8741	28.1224
3526	MB	40	37.7585	30.5797	22.4232	33.274	29.961	31.449	33.4203	27.4135	30.4169
5054	MB	33.9134	34.0244	30.1844	28.4969	31.708	36.387	24.4366	30.6023	27.5737	29.088
5118	MB	34.8178	31.6524	29.555	22.9844	30.513	30.653	21.0424	28.5858	24.7731	26.6795
5032	MB	33.7569	34.7185	30.557	25.315	32.159	34.364	22.7688	32.3865	27.2574	29.822
3549	MB	35.6555	34.1772	30.3891	28.045	31.174	35.41	24.9007	33.9883	30.2277	32.108
5520	Feces	39.4984	40	40	35.5102	40	39.273		36.2812	36.4227	36.3519
7509	Feces	38.08	40	36.1741	28.6532	32.135	28.788		35.72	35.2748	35.4974
7506	Feces	33.2095	36.9934	33.7678	28.1383	33.789	28.354	25.1209	35.0631	34.0148	34.539
7505	Feces	36.4822	39.6478	36.9765	27.3904	35.605	31.292	26.6295	39.1729	35.8884	37.5307
1089	Feces	32.7685	39.3504	34.3349	24.9483	29.525	25.57	28.0255	36.134	35.3843	35.7592
7504	Feces	32.6495	38.0624	32.5638	28.5494	30.385	28.084	26.0052	35.0915	33.8069	34.4492
7503	Feces	35.0681	40	37.1913	30.3402	34.812	30.905	31.112	35.2807	35.6914	35.486
7502	Feces	37.3751	38.5367	37.1474	27.9493	35.04	30.432		35.2186	36.8995	36.0591
7044	Feces	35.9952	40	35.6753	30.9703	33.663	29.996		35.1303	35.5902	35.3602
7043	Feces	34.5645	40	36.1003	27.0225	29.535	27.527		35.6483	33.4209	34.5346
7042	Feces	31.2256	40	32.3199	28.2949	29.842	29.886	26.8953	34.813	33.747	34.28
7041	Feces	31.5723	34.7844	35.3304	25.1238	33.167	24.34	29.0841	33.0024	33.0611	33.0318
7040	Feces	31.164	40	31.4785	28.0477	33.171	27.795	28.1927	33.012	32.9177	32.9648
5135	Feces	35.3861	40	35.278	27.984	30.838	28.03	27.4573	35.3416	35.1985	35.2701
1225	Feces	35.7424	40	36.8831	30.931	37.582	23.062		40	39.2247	39.6124
1224	Feces	33.2443	37.6122	34.5651	26.6305	28.438	27.099	25.9308	33.643	34.4057	34.0243
1222	Feces	34.585	40	34.589	28.8374	35.871	28.112		35.6869	34.403	35.0449
1220	Feces	37.4011	40	35.3932	29.3128	31.756	28.791		38.142	36.0205	37.0813
1219	Feces	36.1084	40	37.4823	30.9321				40	40	40
1214	Feces	37.0449	40	40	32.6594	35.833	32.859		37.8469	36.464	37.1554
5113	Feces	35.3937	39.0009	39.2337	28.9119	36.764	32.428		36.4898	33.5106	35.0002
8044	Feces	35.5188	39.432	38.2679	28.5638	35.477	31.224		38.0095	33.1552	35.5823
6035	Feces	35.5315	40	40	30.6365	37.694	33.202		39.9402	34.0022	36.9712
5002	Feces	35.147	40	40	31.4722	35.767	33.763		38.1191	34.2059	36.1625
6503	Feces	36.1149	40	40	32.7454	40	35.92		40	37.567	38.7835
5104	Feces	35.9897	40	40	33.0527	37.256	35.946		40	34.4686	37.2343
5133	Feces	33.8724	39.1375	37.712	28.0223	34.915	30.359		39.5525	31.6559	35.6042
5042	Feces	34.7255	39.8061	40	30.525	37.304	34.082		40	34.001	37.0005
5109	Feces	36.7562	37.7485	37.3037	29.7368	39.564	34.24		36.3773	28.8104	32.5938
5116	Feces	35.6559	40	40	29.0426	34.71	32.578		40	32.1737	36.0869
5120	Feces	35.2932	40	40	32.7491	37.936	35.707		40	34.2374	37.1187
3555	Feces	35.8883	37.6154	36.6371	29.1172	36.12	31.475		35.708	31.8557	33.7818
6046	Feces	34.6853	40	36.029	27.6577	36.791	30.149		40	32.5804	36.2902
8009	Feces	37.1233	40	40	32.5917	39.986	35.287		40	36.8235	38.4118
6038	Feces	35.6995	40	38.2151	28.2698	37.036	32.268		40	33.2327	36.6164
5126	Feces	36.4462	40	37.7176	29.5668	37.513	35.123		37.5616	34.5005	36.0311
6039	Feces	37.7621	40	40	32.6581	38.011	34.353		40	35.1116	37.5558
8017	Feces	36.4116	40	38.4028	29.5792	36.726	35.779		37.278	32.4064	34.8422
8006	Feces	34.5962	37.292	38.015	27.939	32.91	32.603	38.3569	37.4226	30.983	34.2028
3506	Feces	34.1395	37.4584	36.8072	28.4674	37.008	32.319	37.4516	36.2113	32.3811	34.2962
5045	Feces	38.7231	40	39.0986	31.0936	37.198	32.816		38.2446	33.782	36.0133
5030	Feces	35.0858	38.2257	37.6728	27.2431	35.156	31.6	36.5313	37.0044	31.1935	34.0989
5118	Feces	35.9131	40	38.4777	29.3382	35.234	32.558		37.4489	32.6151	35.032
5004	Feces	34.1442	40	37.1079	30.9221	33.748	35.393		38.0013	32.4121	35.2067
3561	Feces	34.3882	40	35.1105	30.3563	33.742	34.346		36.6389	32.4893	34.5641
5044	Feces	36.8611	40	40	29.1059	35.552	30.983	37.3468	40	36.3641	38.1821
8027	Feces	34.633	40	37.3037	30.5494	34.778	36.588	31.0908	36.6222	30.6534	33.6378
6019	Feces	34.8855	37.9389	36.8463	30.5434	37.169	35.192	31.5194	40	32.5948	36.2974
8013	Feces	35.6951	40	40	27.0277	35.253	29.72	34.3909	40	33.0495	36.5247
5043	Feces	37.3712	40	39.5726	28.1015	36.191	30.179		38.4128	32.664	35.5384
1073	Urine	40	40	39.1904	38.1622	37.903	39.182	36.3928	35.5267	35.0187	35.2727
1085	Urine	40	40	37.9281	38.1151	36.301	35.824	33.8876	34.6814	34.6249	34.6531
1086	Urine	38.2727	40	33.6672	34.5803	35.299	35.919	29.2573	35.6051	34.9123	35.2587
1088	Urine	37.3941	40	34.2244	38.2737	35.605	39.844	32.3344	34.4514	34.2218	34.3366
1206	Urine	37.3123	39.4542	30.8236	36.32	33.538	38.138	28.3903	36.2833	33.3807	34.832
1208	Urine	40	40	36.6389	40	35.532	40	33.5228	36.9327	36.0557	36.4942
1209	Urine	37.5984	40	31.9769	35.2508	35.404	40	29.0153	34.3742	32.7426	33.5584
1211	Urine	39.4646	40	36.9376	40	37.22	40	34.6392	38.1269	35.4546	36.7907
1212	Urine	38.7269	40	35.5018	40	40	36.572	35.8512	37.5381	36.291	36.9146
1224	Urine	39.8312	40	40	40	40	40		35.1778	40	37.5889
1225	Urine	39.1788	40	35.974	35.3929	36.78			40	39.939	39.9695
1226	Urine	37.3391	40	35.3558	33.219	40	36.817	31.3144	37.3538	36.4833	36.9186
1227	Urine	40	40	36.768	40	36.968	38.421		40	35.4243	37.7122
5521	Urine	40	40	35.4297	40	40	40	35.2496	35.3911	35.6099	35.5005
5522	Urine	38.017	40	36.4814	40	36.996	35.504	36.2367	35.5147	36.5195	36.0171
7033	Urine	39.3413	40	34.9689	35.5605	36.448	37.276	33.5187	37.1806	36.7873	36.9839
7042	Urine	39.6532	40	35.2145	40	36.963	38.253	38.0238	37.7276	35.6991	36.7133
7043	Urine	40	40	38.3267	33.099	38.126	35.792		35.3544	36.5496	35.952
7044	Urine	40	40	36.5168	40	40	34.477		39.104	35.3488	37.2264
7510	Urine	38.7918	40	40	38.9382	40	36.644		34.2806	40	37.1403
1027	Urine	36.8553	40	33.3838	38.3263	36.448	40	30.4138	37.2567	32.7309	34.9938
6014	Urine	39.2912	37.4666	40	37.0337	40	37.042	35.7193	37.308	36.3808	36.8444
4526	Urine	38.3302	40	35.2585	37.475	38.84	38.078	33.1585	40	37.6407	38.8203
6011	Urine	35.3852	40	28.2013	34.8864	36.223			32.5331	30.8624	31.6978
1062	Urine	38.2075	40	36.2039	36.5992	40	38.486	35.7704	40	36.3271	38.1635
6017	Urine	38.0618	40	32.7922	38.0295	40	37.05	36.6063	40	40	40
5060	Urine	40	40	31.8018	36.0821	39.776	36.653	39.1698	36.2085	38.0603	37.1344
4513	Urine	27.8976	36.2135	25.129	31.3158	31.125	37.102	28.3059	29.5162	26.2745	27.8954
3542	Urine	38.8098	37.5877	34.49	34.355	36.061	40	38.9151	36.999	35.2715	36.1353
3510	Urine	40	40	37.7287	35.6696	35.762	40	36.4452	40	33.9513	36.9757
1061	Urine	40	40	40	40	40	39.824	40	40	40	40
5131	Urine	31.7588	35.2306	26.2581	32.9941	31.395	36.062	28.331	30.0642	28.9196	29.4919
3504	Urine	40	40	40	37.9249	36.938	40	40	40	40	40
8026	Urine	38.3841	40	32.1006	36.0352	40	36.204	31.5721	33.6947	33.3981	33.5464
1026	Urine	40	40	40	40	35.289	40	40	35.9171	40	37.9586
5015	Urine	35.6268	39.0388	29.398	34.6283	33.46	40	35.8306	33.668	32.8993	33.2837
2368	Urine	38.7179	39.2059	30.7574	40	35.729	36.913	34.163	36.465	35.3925	35.9288
5152	Urine	40	40	33.4954	40	37.335	39.315	36.928	39.6508	36.7221	38.1865
1046	Urine	39.0846	40	35.356	40	40	36.157	36.9006	40	36.2361	38.1181
8023	Urine	37.7505	40	40	40	40	40	37.3363	40	40	40
8034	Urine	40	40	40	40	40	40	40	40	40	40
5127	Urine	40	40	40	40	40	40	40	40	40	40
4017	Urine	38.96	37.4329	30.2768	34.2812	34.434	37.765	35.1941	34.797	32.9085	33.8528
4001	Urine	40	40	40	36.7063	40	40	40	40	40	40
5002	Urine	40	40	40	40	37.099	40	40	37.8722	40	38.9361
8030	Urine	40	40	40	40	40	40	40	38.958	40	39.479
5153	VF	36.1136	40	32.8331	32.8953	36.083	35.386	28.0748	38.078	34.2594	36.1687
1083	VF	34.4842	37.386	30.4291	33.1434	36.504	34.653	20.4442	34.0305	30.6557	32.3431
1086	VF	37.8589	37.783	34.5105	32.4841	36.817	39.852	26.6034	34.8756	32.6905	33.783
1088	VF	32.3584	38.932	29.218	32.9513	35.291	35.109	22.5041	37.3554	31.1823	34.2689
7502	VF	36.3222	39.422	35.498	33.0275	40	37.309	24.4864	37.0387	34.4548	35.7468
7504	VF	36.9719	40	35.8827	36.5785	40	36.279	29.2547	36.3269	33.1396	34.7332
1089	VF	36.0943	40	33.8333	32.8539	37.458	33.856	24.3242	34.3259	33.2338	33.7799
5150	VF	30.6182	40	26.6469	29.0564	33.323	33.505	18.1774	33.0991	28.2299	30.6645
5148	VF	36.3822	40	32.8105	33.7594	37.581	36.498	26.4595	34.3204	33.4297	33.875
7503	VF	34.6454	40	31.1226	30.7814	30.785	36.975	23.9361	33.5763	30.3571	31.9667
1223	VF	30.5208	37.062	32.0062	29.9708	31.483	36.132	23.3494	29.8176	27.0303	28.4239
1079	VF	35.8946	40	34.0811	32.61	37.06	35.394	28.118	35.896	33.1546	34.5253
1221	VF	40	40	40	33.7132	40	33.363	28.6656	38.6205	34.2724	36.4464
1218	VF	33.8569	40	29.6525	27.4119	34.307	33.451	23.1187	33.0687	30.4515	31.7601
1084	VF	33.5957	40	31.9614	32.1086	34.747	36.534	26.101	32.3458	31.0082	31.677
1214	VF	34.0851	37.91	30.5206	33.4265	34.719	35.143	28.0607	32.9721	30.5172	31.7446
1090	VF	38.2556	39.142	33.3065	31.3167	36.87	31.15	23.8475	35.8648	34.6188	35.2418
1208	VF	40	40	40	40	40	40		37.6434	34.4275	36.0354
1207	VF	37.8568	40	33.377	31.6759	36.416	32.966		34.6255	34.6918	34.6586
1091	VF	38.4645	40	37.7671	33.3532	37.853	36.117	28.2249	37.407	36.2174	36.8122
5042	VF	34.1223	35.247	33.1401	29.2022	37.078	40	32.1095	34.1753	33.8241	33.9997
8015	VF	30.6136	36.3605	30.704	27.4474	32.392	40	24.9368	29.6146	27.92	28.7673
6500	VF	33.6437	34.3997	30.7926	27.0432	35.763	33.212	22.9687	34.21	31.5168	32.8634
5118	VF	32.0935	33.3372	32.3829	27.5046	34.954	35.988	25.5146	33.7116	31.4268	32.5692
8032	VF	32.851	34.3457	31.0774	27.0739	34.154	34.252	21.1923	31.6007	29.6025	30.6016
1050	VF	36.8938	35.6616	31.0996	26.6696	35.419	32.931	21.5255	32.4257	28.626	30.5258
8044	VF	33.7229	33.6707	32.1994	28.0727	36.206	30.923	25.1226	34.0662	31.8443	32.9552
5134	VF	32.9453	33.2833	30.363	26.3407	35.501	33.564	21.83	33.2025	31.1073	32.1549
5105	VF	35.8688	36.4687	31.175	29.2896	36.066	36.874	26.6796	31.9411	30.7579	31.3495
5032	VF	32.7523	35.3268	29.6799	27.1971	32.354	34.631	21.6646	30.7448	27.9345	29.3397
6502	VF	37.2792	33.3103	33.5036	28.0785	37.135	34.904	25.3061	34.0178	33.6473	33.8325
3526	VF	36.7935	35.4137	35.6994	27.2458	40	37.069		35.222	35.7521	35.487
1053	VF	38.5516	36.1757	35.942	26.648	37.388	36.84		35.5416	33.4616	34.5016
7003	VF	40	34.0458	34.693	27.6026	37.374	35.573		31.8257	31.8174	31.8216
1057	VF	36.3317	36.8196	33.9428	28.1215	37.428	36.514		34.9275	32.0239	33.4757
3532	VF	34.0242	36.6996	32.0034	27.1335	33.518	32.852		32.4268	30.1383	31.2825
5126	VF	36.7174	37.2168	31.204	28.0181	35.234	32.52		33.9146	30.1584	32.0365
5058	VF	34.8086	36.3724	31.6911	29.258	36.446	34.623	28.6842	32.4246	29.3858	30.9052
8033	VF	28.4073	34.8851	26.6134	25.7822	29.265	33.08		25.4857	23.1136	24.2996
8031	VF	31.6794	35.527	29.7457	27.3449	34.503	35.785		33.2038	30.2072	31.7055
5086	VF	39.2692	34.9305	35.5578	31.3055	35.521	38.58		35.7336	32.4216	34.0776
7018	VF	40	36.6525	35.7682	29.9496	35.577	36.113		31.9399	29.8274	30.8837
8009	VF	33.0959	37.6061	30.6216	28.9175	36.175	35.27		32.1388	30.1582	31.1485
3559	VF	36.286	35.8338	33.0865	27.1	35.793	29.13		34.8134	31.7299	33.2717
1063	VF	40	36.0261	37.4106	31.4765	37.16	35.515	28.4025	35.7451	35.3902	35.5677
1069	VF	31.32	36.2218	30.0993	27.2732	31.058	36.293	18.6823	27.9254	26.3752	27.1503
3511	VF	40	38.7349	40	29.456	40	40	28.2824	40	34.5467	37.2734
8025	VF	35.033	36.6482	30.3514	27.3134	35.093	37.032		33.8379	30.847	32.3425
5114	VF	36.772	34.6675	34.8111	24.9901	32.412	33.625		33.0053	31.6044	32.3048
5128	VF	39.5545	36.2869	34.2105	28.3597	38.295	32.643		34.3438	32.5643	33.454

## Sheet: Normalized (ΔCq) Values
Donor	Sample	ΔCq miR200b	ΔCq miR891a	ΔCq miR10b	ΔCq miR320c	ΔCq miR141	ΔCq miR412	ΔCq miR205
1209	Blood	12.6962	12.6962	12.6962	8.44849	12.6962	9.98223	8.53856
7508	Blood	12.2905	12.2905	12.2905	9.26783	12.2905	10.8065	6.42428
7507	Blood	13.6513	13.7454	12.7836	7.23903	12.0334	9.64242	10.3694
7506	Blood	10.1276	13.1242	9.59823	6.6305	12.3942	9.32023	8.4703
7505	Blood	14.3787	14.3787	11.3436	7.46185	14.3787	14.3787	9.84214
7504	Blood	12.6052	12.6052	10.5029	8.52514	10.6452	10.9422	7.33502
7502	Blood	12.8991	12.8991	12.8991	6.43631	10.5301	9.7211	8.79804
7046	Blood	12.8897	13.8561	12.4043	7.79956	13.8561	10.6661	10.492
1206	Blood	13.2972	13.2972	13.2972	9.68768	13.2972	9.31421
1225	Blood	13.8641	13.8641	13.8641	7.12961	12.8391	9.19305	9.42417
1208	Blood	13.5272	13.9551	13.9551	7.82955	10.1511	9.09706	8.79382
1207	Blood	8.74968	11.6421	11.6421	8.23729	8.07807
1091	Blood	13.7759	13.1379	11.3263	7.85604	13.7759	10.5079
1226	Blood	9.47814	9.47814	9.47814	7.07153	7.03014	9.47814
8026	Blood	12.0523	12.0523	12.0523	6.99166	12.0523	7.9203
1223	Blood	13.9375	13.9375	13.9375	7.29471	13.9375	11.3405
1222	Blood	13.641	13.641	11.3716	6.44483	12.132	8.10997	8.80259
1216	Blood	13.9002	13.9002	13.9002	9.20061	11.6342	11.1702
1205	Blood	12.627	12.627	12.627	9.3161	12.627	9.56999
1211	Blood	13.3983	13.3983	12.484	7.61778	13.3983	9.45926	9.2597
3523	Blood	7.76059	10.376	10.4846	4.97661	10.4846	8.25262	7.25203
1063	Blood	7.19726	9.2815	9.34752	4.91395	9.34752	6.27452	9.30122
5514	Blood	9.55162	11.0716	8.59736	4.67915	8.49203	11.018
5101	Blood	10.0496	11.5993	11.9785	3.93377	8.86448	8.42048	9.53966
5086	Blood	9.56178	9.56178	9.56178	1.98181	9.56178	5.82778	7.08284
8022	Blood	8.61978	10.9787	10.9787	3.66815	10.9787	8.35268	8.15365
8014	Blood	8.96237	9.88664	9.69066	5.0815	8.91664	9.88664	6.86226
7021	Blood	6.58677	9.66163	9.2531	3.48297	8.1415	6.3045	6.72813
4526	Blood	8.67942	9.24335	9.1567	4.48009	9.24335	9.24335	9.24335
8023	Blood	8.7533	9.71103	6.94148	4.67827	9.71103	6.24803	7.06541
8006	Blood	3.999	6.58869	7.36227	4.33348	4.34527	7.36227	1.50663
1037	Blood	7.94333	7.78292	10.493	3.87759	7.75001	8.42601	7.37311
5514	Blood	12.0605	12.672	10.2258	5.04358	10.865	12.672	12.672
5040	Blood	9.70569	11.8968	9.68122	3.54922	8.93189	12.0809	12.1466
5088	Blood	9.56052	12.7116	12.0694	3.11684	10.6916	10.0356	9.01249
1035	Blood	8.07837	10.8597	10.8597	7.20316	10.8597	8.45965	8.06587
6031	Blood	9.59849	11.8196	8.62496	5.89941	9.01965	9.68265	7.47857
7007	Blood	7.81882	11.6559	8.67356	5.98383	9.05494	7.90094	7.27631
3521	Blood	9.16312	11.5853	10.9162	5.32269	10.1988	9.51677	13.6348
7016	Blood	6.21681	9.31072	6.69657	7.51346	10.2985	9.56854	7.45599
4019	Blood	6.3572	10.6199	7.05668	7.56211	10.6199	5.18887	7.29138
2271	Blood	3.95043	7.70583	7.70583	-0.849443	7.70583	5.14783	7.70583
1212	Blood	8.68979	12.2813	12.2813	11.3382	9.28825	12.2813
1224	Blood	7.88784	12.6256	12.6256	6.12127	12.6256
5520	Blood	6.83023	12.5478	12.5478	7.85148	12.5478	11.0408
7040	Blood	8.413	11.4538	11.4538	7.23937	8.57384
1210	Blood	10.9149	14.7031	9.87614	7.12739	14.7031
1220	Blood	9.49504	10.4261	14.2932	6.39089	10.2802
7042	Blood	10.9558	13.9488	8.35787	7.57572	13.9488
5521	Semen	3.4955	0.770866	-2.48365	1.23461	-1.34528	5.44772	-1.78909
7506	Semen	4.18901	2.30076	-0.953785	1.13862	1.32701	3.48701	0.275196
7505	Semen	4.17821	1.66187	-2.49307	-0.682791	-1.70722	2.46978	-1.17039
5141	Semen	4.1537	1.78728	-1.55753	-1.2461	1.57096	4.22896	4.73694
5142	Semen	5.77586	1.33212	-2.55833	-0.685019	1.83259	5.84159	-0.33592
5132	Semen	5.96143	1.8452	-0.769421	-1.00959	2.56343	5.26443	2.82422
5133	Semen	3.10217	3.09338	-1.68493	-0.0197525	-2.96909	1.28291	0.585945
7042	Semen	3.05385	1.99661	-1.54426	-0.566368	-0.483217	3.38878	-0.631184
7016	Semen	2.45425	-0.803562	-4.28013	-2.27268	2.17568	5.98668	-0.719723
8003	Semen	5.20665	1.17003	-1.21269	-1.6724	1.82965	1.06465
1224	Semen	1.64756	0.576143	-3.73945	-0.308371	2.11841	4.48541
1072	Semen	4.05469	-0.37616	-2.35772	-2.13633	0.916688	4.05469
8013	Semen	4.99082	1.22576	-1.27713	-1.57994	3.49882
1220	Semen	-0.824638	-3.89632	-6.29995	-7.68956	-4.52289		-3.63175
5099	Semen	2.31355	-1.96147	-3.3303	-1.63027	1.39549	5.81749	1.08761
1216	Semen	0.830656	-0.569475	-3.38844	-3.98097	-1.7978	0.0592034	0.18751
1215	Semen	1.78946	-0.768982	-3.40923	-2.23301	0.0609914	-0.237009	-0.520004
1213	Semen	3.5802	0.163988	2.9569	-3.58904	-0.783798	1.4122	2.06786
1065	Semen	1.43838	-1.12694	-2.98271	-0.477621	-1.02851	2.89649	-0.0496426
1210	Semen	0.993818	1.84965	-1.68464	-1.19004	-0.532087	7.03691	1.75923
7009	Semen	-2.18078	-1.02447	-3.97249	-3.00611	-2.89786	5.84914	2.37543
5023	Semen	-1.33711	0.571854	-2.26449	-1.2336	-2.78819	6.40081	2.13905
5002	Semen	-1.34092	-1.16072	-1.29274	-3.01154	-0.389547	4.01645	-1.83316
6007	Semen	-3.18551	-2.61441	-5.11138	-4.1527	-3.38262	3.92138	1.98302
7011	Semen	-0.37352	-1.42207	-2.1311	-3.94352	-0.984923	2.76608	0.4193
8006	Semen	-0.931837	-0.954451	-2.81689	-3.57808	-2.60815	5.59885	-1.45336
3509	Semen	-0.943771	-1.00198	-2.53756	-3.77336	-1.5497	0.718297	-3.52592
6034	Semen	-1.7259	-1.63192	-2.61781	-3.18974	-0.689287	2.08571	-0.989788
6044	Semen	-0.022728	-0.532101	-2.67196	-2.97783	-1.64453	2.35047	-0.320137
5100	Semen	-1.96179	-1.81564	-4.50067	-2.79083	-3.83748	4.47552	-1.51806
1093	Semen	-0.964363	-2.73425	-2.95501	-4.16576	-2.70427	1.73273	-0.434544
7046	Semen	-4.69583	-6.11895	-6.51501	-8.06857	-2.987	-3.815	-4.53615
8027	Semen	1.35116	-0.301249	-0.957067	-1.19014	1.56706	0.590056	3.58123
5522	Semen	1.10402	-0.164843	-0.990908	-3.4336	2.43111	3.22611	0.927469
8046	Semen	-4.12691	-4.22701	-5.42035	-6.44341	-4.74279	-2.63979	-4.38386
3557	Semen	-0.737921	-0.645639	-3.79648	-2.52569	-2.19106	3.99194	-0.857023
3507	Semen	1.69515	-2.31438	-2.96041	-5.35046	-1.39689	4.33611
6036	Semen	0.213566	-0.048111	-3.43468	-2.14846	-2.39466	3.95734	-0.133427
5124	Semen	1.83189	0.888996	3.68671	-1.31393	0.275714	3.68671	2.05993
1070	Semen	-0.393602	-2.09593	-4.38387	-3.88923	-3.00345	1.85455	-2.52171
6510	Semen	-1.61317	-1.6516	-3.88294	-1.84713	-2.79476	-0.258762	-2.21152
7030	Semen	0.758631	-1.13927	-3.48406	-2.36615	-2.12426	1.60474	-2.28472
3554	Semen	0.671694	-0.845461	-3.22908	-4.3644	-1.73907	2.32193	-2.33655
6049	Semen	-0.230742	-2.22934	-3.8618	-4.68911	-1.1875	1.1495	-2.56317
6027	Semen	-3.03835	0	-5.01633	-4.35177	-5.371	-0.029	-3.39321
4525	Semen	2.4488	0.734083	-4.00609	-2.45314	-2.73626	0.536741	-0.676073
5092	Semen	3.94998	-0.654266	-3.10426	-3.96977	-1.30202	3.36998	-0.882629
5001	Semen	1.09261	-1.86065	-3.15934	-3.52749	-1.76811	2.27589	-0.946259
5048	Semen	1.18402	-0.901127	-2.18819	-4.1818	-0.979401	2.2486
5045	Semen	-1.44052	1.77592	-4.1644	-3.32721	-4.43887	0.717131
7040	Saliva	2.0998	4.50516	1.30106	-2.70958	-0.311256	-3.27426	-7.27446
7509	Saliva	4.37267	3.77453	1.71616	2.12957	-0.727678	4.85232	-5.61377
7508	Saliva	0.465118	2.08839	2.08839	2.08839	2.08839
1081	Saliva	1.69563	1.91315	1.18278	-2.11077	-1.1479	-2.3909	-8.62232
5149	Saliva	2.70735	1.56111	0.144037	-3.35859	3.82983	-1.31217	-6.27088
5152	Saliva	4.17246	4.2859	4.2859	1.56065	1.4779	-0.411104	-4.03572
7502	Saliva	0.181301	1.5403	-1.31009	-8.07755	-1.77249	-4.97549	-9.82244
7046	Saliva	1.82808	1.80567	1.37949	-5.00465	0.877589	-1.22641	-5.55955
7042	Saliva	4.78942	6.94593	3.28796	-0.259151	0.803927	1.34593	-4.83463
7041	Saliva	4.78691	6.083	5.10385	-1.25508	1.24293	0.786934	-7.95381
5153	Saliva	4.6144	2.98548	2.93012	1.10154	-0.0197023	3.2603	-5.42894
5150	Saliva	1.87212	2.65724	-1.12767	-5.97645	-2.27676	-5.28776
5148	Saliva	1.98709	-0.00878525	1.98709	-5.71765
1223	Saliva	4.5518	3.53467	1.66438	-3.57742	-2.18106	-2.62506
1222	Saliva	4.23302	1.98336	4.23302	-1.35858	0.931017	1.96802
1218	Saliva	2.66884	1.39712	2.26302	-1.08905	0.70436	2.23136
1212	Saliva	4.08859	1.2387	0.229658	-3.23127	0.598594	-1.91341
1211	Saliva	6.0448	4.86975	4.10393	-0.746742	-0.843663	-3.06866	-7.48592
1207	Saliva	4.66363	3.62572	5.07956	-0.892012	2.88856	-1.39444	-4.83803
1205	Saliva	3.90052	5.59314	3.40804	-0.637371	0.424136	0.0571358	-5.3322
5029	Saliva	4.82313	1.29107	1.9693	-3.35629	-0.117404	0.920596	-6.01355
1069	Saliva	3.52871	1.49107	3.91835	-4.51004	1.43312	1.23412	-6.66374
5051	Saliva	5.36382	1.54119	1.89924	-6.129	0.6841	-3.2049	-8.54661
5060	Saliva	4.01411	1.14972	2.34847	-4.04569	0.499333	-0.0746669	-4.69947
5088	Saliva	4.26173	0.54774	3.50157	-3.80746	1.94172	3.28572	-4.05092
5063	Saliva	2.55828	-1.13255	3.80154	-5.20006	1.50122	-2.62278	-7.1694
5061	Saliva	3.42637	2.56658	4.15192	-2.57135	1.87555	0.303548	-9.3187
7009	Saliva	4.87608	1.96722	5.81675	-2.43867	1.17246	2.15946	-5.29608
5056	Saliva	3.36836	1.9237	2.56552	-4.0724	1.94722	-1.37378	-8.94469
5055	Saliva	1.28411	1.21781	5.0015	-3.87058	0.710979	-1.47502	-10.146
5054	Saliva	3.24723	3.7171	6.10133	-4.62432	0.584452	0.217452	-8.95129
1001	Saliva	4.25759	1.73202	2.96235	-2.60007	1.29493	2.14993	-8.63339
5008	Saliva	3.78985	1.47774	5.68031	-2.99466	0.34755	3.14555	-4.86454
3539	Saliva	0.375557	0.654377	4.79903	-4.41876	3.66903	-0.718966	-6.29188
5022	Saliva	2.63535	2.596	3.6468	-1.5348	-0.784894	2.76711	-5.57441
5098	Saliva	1.81176	3.50454	3.57396	-3.38039	-1.4285	2.0515
8003	Saliva	4.54061	2.70014	2.42942	-4.48765	2.47997	-0.794032	-2.92567
8002	Saliva	3.91349	4.19737	3.46448	-3.56148	1.60956	2.05956	-2.35429
5500	Saliva	3.872	4.28568	3.06534	-4.28893	0.707537	1.57454	-5.47391
5095	Saliva	-1.11024	4.96037	3.08738	-4.32666	0.252704	0.825704	-9.50223
5069	Saliva	-0.542905	2.77894	3.14785	-4.43659	0.704063	0.330063	-10.0464
8015	Saliva	2.69613	4.52329	3.24113	-3.95937	1.05529	3.43329
8014	Saliva	1.39522	5.76732	4.28305	-2.3489
5064	Saliva	0.857038	6.77794	3.5382	-1.8694	0.706725	2.05772	-9.14195
5027	Saliva	0.0278854	6.00238	4.63976	-4.36145	1.27788	-0.129122	-10.0693
5047	Saliva	-0.765936	6.03075	7.22169	-2.4925	-0.257491	2.88551	-9.68376
5084	Saliva	0.989602	4.43795	1.62849	-4.09084	-0.10985	0.52315	-6.90942
5043	Saliva	0.540916	5.33464	4.66458	-1.97556	1.68584	4.83884	-7.55285
5090	Saliva	0.629077	4.78216	6.42979	-1.48941	1.93499	3.91999	-8.0073
8008	Saliva	6.11623	5.39591	3.75747	-2.59333	0.800716	4.27872	-4.44811
7033	MB	11.5954	12.5472	4.5278	2.92978	8.95217	3.72917	-5.84768
7508	MB	8.32387	9.08487	2.08736	0.343214	3.44687	3.01887	-4.80481
7507	MB	10.2417	10.2417	4.3738	2.97372	7.38967	5.51967	3.19638
7509	MB	8.01538	7.87692	2.6578	4.23095	5.84346	4.75846	-0.0168905
7504	MB	10.9526	10.9526	4.90322	2.70702	8.79156	7.88456	1.14285
7503	MB	4.54603	4.54603	3.53205	-1.28196	3.66003	-4.03597	-8.8066
7502	MB	6.69363	6.69363	1.10261	-1.21149	3.66163	1.74063	-5.79856
7043	MB	7.95972	11.7459	3.19465	0.740561	6.24594	5.32894	-5.67797
1222	MB	8.47863	11.6718	2.35487	2.5978	2.10983	6.98183	2.61157
1221	MB	4.80679	4.80679	-0.153046	-2.02388	1.31079	-1.56021	-8.26728
1219	MB	8.49112	10.7641	0.297174	4.14761	6.56112	6.94712	-2.8339
1212	MB	6.13589	4.28252	2.75983	-2.63964	2.53289	1.36289
1091	MB	7.34002	9.91502	3.69592	-1.07831	4.26702	5.26702	-0.906068
1214	MB	7.59277	7.61516	3.09635	3.25086	7.06877	2.72077	-0.82613
1089	MB	4.32106	2.57778	1.00569	-1.20396	4.32106
1211	MB	1.89629	0.574593	-0.528172	-6.0473	1.89629	-3.47871
1210	MB	7.16139	8.58227	0.160143	-2.74429	3.59627	3.30427	-7.45725
1083	MB	7.1891	7.1891	2.07189	-1.92535	3.7081	4.5191	-3.61355
1208	MB	6.27768	10.0655	1.80588	4.53806	1.9165	6.1705	-3.79558
1207	MB	10.214	10.0551	3.4262	3.48148	10.3502	9.09317	3.51984
5135	MB	4.58361	3.7621	2.21938	-0.296458	4.33913	5.41213	-4.60246
7003	MB	4.41726	1.39071	1.36923	-2.00183	5.67105	8.02205	-0.134121
5068	MB	2.40923	0.13888	1.30528	-5.99267	2.70081	3.01981	-4.275
4523	MB	5.48013	6.22318	3.18434	-3.07341	4.35028	9.06728	-0.570922
3520	MB	2.25646	1.76707	1.43014	-3.30288	3.20612	8.44212	-7.1438
6017	MB	1.92565	5.89547	1.52207	-1.27112	0.0344663	6.88347	-5.4653
1055	MB	2.58447	6.82862	1.04059	-1.5954	4.92197	8.83297	-3.23682
3556	MB	0.458794	-0.626785	-0.67976	-5.94921	1.76355	0.638547	-7.4217
5044	MB	11.8673	11.0816	-1.79723	2.05235	10.7797	10.7887	7.78169
7017	MB	6.11881	5.71354	0.338974	-2.28736	1.76377	6.33977	-1.75684
3501	MB	6.43455	0.406832	1.7043	-3.83174	3.83619	5.65519	0.147181
3513	MB	4.37491	0.0900307	1.06487	-5.05661	2.78334	-0.434663	-3.9054
6010	MB	8.29873	11.0583	4.46077	-4.92955	6.59187	4.83187	-0.670192
5020	MB	6.61784	6.0739	-0.727366	0.679421	2.79162	6.22962	0.273049
5119	MB	3.19317	6.95249	-0.342169	-2.61567	1.71563	4.34063	-9.14323
1060	MB	3.47666	3.62823	1.45727	-1.77105	2.69118	4.62818	-7.03888
3537	MB	5.75445	2.46153	-0.0793896	-2.05381	3.61539	3.15939	-1.61406
1056	MB	6.73555	4.97729	-1.40856	-0.397935	4.09185	6.49285	1.82072
4521	MB	4.13163	5.97559	1.99128	0.59502	1.33658	8.02358	-5.76501
6503	MB	6.86016	7.51915	2.7156	1.2627	5.5129	12.4119	-1.47509
4002	MB	0.560694	2.64417	-1.29122	-5.23569	-0.873953	2.20305	-8.55458
6032	MB	4.47893	3.19343	-1.46319	-3.74044	2.02946	5.28146	-3.16628
5004	MB	5.19891	2.67759	0.695596	-3.51004	4.87506	4.40506	-6.12171
1068	MB	4.81998	2.14134	0.595236	-3.78645	1.25512	4.19712	-3.14912
5114	MB	7.21605	4.69332	0.569555	-1.74808	2.61857	4.75857	-3.91969
3526	MB	9.58309	7.34156	0.162766	-7.99375	2.85709	-0.455907	1.0321
5054	MB	4.82535	4.9364	1.09636	-0.591125	2.61998	7.29898	-4.65137
5118	MB	8.13837	4.97291	2.87552	-3.69503	3.83353	3.97353	-5.63703
5032	MB	3.9349	4.89653	0.735069	-4.50694	2.33703	4.54203	-7.05316
3549	MB	3.54747	2.06917	-1.71898	-4.06299	-0.934032	3.30197	-7.2073
5520	Feces	3.14644	3.64806	3.64806	-0.841734	3.64806	2.92106
7509	Feces	2.58261	4.50258	0.676705	-6.84422	-3.36242	-6.70942
7506	Feces	-1.32948	2.45439	-0.771122	-6.40071	-0.749967	-6.18497	-9.41809
7505	Feces	-1.04852	2.11708	-0.55418	-10.1403	-1.92568	-6.23868	-10.9011
1089	Feces	-2.99071	3.59118	-1.4243	-10.8109	-6.23417	-10.1892	-7.73371
7504	Feces	-1.7997	3.61316	-1.88546	-5.89985	-4.06423	-6.36523	-8.44406
7503	Feces	-0.41794	4.51395	1.70529	-5.14585	-0.674048	-4.58105	-4.37405
7502	Feces	1.31603	2.47763	1.08832	-8.10978	-1.01907	-5.62707
7044	Feces	0.634972	4.63978	0.315117	-4.38997	-1.69722	-5.36422
7043	Feces	0.029871	5.46539	1.56569	-7.5121	-4.99961	-7.00761
7042	Feces	-3.05433	5.72003	-1.96006	-5.98507	-4.43797	-4.39397	-7.38465
7041	Feces	-1.45947	1.75266	2.29865	-7.90799	0.135233	-8.69177	-3.94763
7040	Feces	-1.80082	7.03516	-1.48636	-4.91715	0.206164	-5.16984	-4.77211
5135	Feces	0.116045	4.72995	0.0079174	-7.28604	-4.43205	-7.24005	-7.81271
1225	Feces	-3.86995	0.387638	-2.7293	-8.68141	-2.03036	-16.5504
1224	Feces	-0.780079	3.58784	0.540726	-7.39384	-5.58634	-6.92534	-8.09356
1222	Feces	-0.459888	4.95507	-0.455883	-6.20749	0.826074	-6.93293
1220	Feces	0.319782	2.91873	-1.68804	-7.76845	-5.32527	-8.29027
1219	Feces	-3.89163	0	-2.5177	-9.06786
1214	Feces	-0.110506	2.84455	2.84455	-4.49609	-1.32245	-4.29645
5113	Feces	0.393436	4.00069	4.23344	-6.08835	1.76378	-2.57222
8044	Feces	-0.0635471	3.84968	2.68561	-7.01851	-0.105338	-4.35834
6035	Feces	-1.43966	3.0288	3.0288	-6.33469	0.722799	-3.7692
5002	Feces	-1.01551	3.83749	3.83749	-4.69026	-0.395508	-2.39951
6503	Feces	-2.66858	1.21649	1.21649	-6.03808	1.21649	-2.86351
5104	Feces	-1.24458	2.76572	2.76572	-4.18156	0.0217166	-1.28828
5133	Feces	-1.73181	3.53333	2.1078	-7.58183	-0.689171	-5.24517
5042	Feces	-2.27503	2.80558	2.99951	-6.47548	0.303506	-2.91849
5109	Feces	4.1624	5.15467	4.7099	-2.857	6.97016	1.64616
5116	Feces	-0.430994	3.91315	3.91315	-7.04427	-1.37685	-3.50885
5120	Feces	-1.82551	2.88132	2.88132	-4.36953	0.817325	-1.41168
3555	Feces	2.10641	3.83356	2.85526	-4.6646	2.33816	-2.30684
6046	Feces	-1.60486	3.7098	-0.26116	-8.63253	0.500799	-6.1412
8009	Feces	-1.28844	1.58823	1.58823	-5.82006	1.57423	-3.12477
6038	Feces	-0.916836	3.38365	1.59878	-8.34658	0.419648	-4.34835
5126	Feces	0.415148	3.96895	1.68656	-6.46428	1.48195	-0.908054
6039	Feces	0.206261	2.4442	2.4442	-4.89767	0.455199	-3.2028
8017	Feces	1.56941	5.15778	3.56056	-5.26299	1.88378	0.936782
8006	Feces	0.393423	3.08915	3.81224	-6.26382	-1.2928	-1.5998	4.15407
3506	Feces	-0.156628	3.16219	2.51107	-5.82875	2.71182	-1.97718	3.15543
5045	Feces	2.70979	3.98673	3.08537	-4.91972	1.18473	-3.19727
5030	Feces	0.986905	4.12674	3.57384	-6.85578	1.05708	-2.49892	2.43237
5118	Feces	0.881044	4.96799	3.44565	-5.69383	0.201993	-2.47401
5004	Feces	-1.06255	4.79327	1.9012	-4.28458	-1.45873	0.186268
3561	Feces	-0.175886	5.43588	0.546385	-4.20786	-0.822119	-0.218119
5044	Feces	-1.32093	1.81794	1.81794	-9.07615	-2.63006	-7.19906	-0.835253
8027	Feces	0.995234	6.36218	3.66587	-3.08845	1.14018	2.95018	-2.54698
6019	Feces	-1.41196	1.64143	0.548861	-5.75406	0.871578	-1.10542	-4.77806
8013	Feces	-0.829613	3.47525	3.47525	-9.49706	-1.27175	-6.80475	-2.13386
5043	Feces	1.83279	4.4616	4.03423	-7.43694	0.652596	-5.3594
1073	Urine	4.72733	4.72733	3.91775	2.88955	2.63033	3.90933	1.12014
1085	Urine	5.34686	5.34686	3.27493	3.46196	1.64786	1.17086	-0.765539
1086	Urine	3.01396	4.74128	-1.59151	-0.678419	0.0402815	0.660282	-6.00137
1088	Urine	3.05749	5.66343	-0.112183	3.93711	1.26843	5.50743	-2.00215
1206	Urine	2.48034	4.62222	-4.00846	1.48795	-1.29401	3.30599	-6.4417
1208	Urine	3.50579	3.50579	0.144657	3.50579	-0.962209	3.50579	-2.9714
1209	Urine	4.03998	6.44162	-1.58144	1.69245	1.84562	6.44162	-4.54306
1211	Urine	2.67385	3.20927	0.146858	3.20927	0.429274	3.20927	-2.15157
1212	Urine	1.81231	3.08543	-1.41276	3.08543	3.08543	-0.342568	-1.06332
1224	Urine	2.2423	2.41112	2.41112	2.41112	2.41112	2.41112
1225	Urine	-0.790682	0.0305	-3.99551	-4.57662	-3.1895
1226	Urine	0.420511	3.08142	-1.56278	-3.69959	3.08142	-0.101581	-5.60415
1227	Urine	2.28783	2.28783	-0.944197	2.28783	-0.744172	0.708828
5521	Urine	4.4995	4.4995	-0.0708103	4.4995	4.4995	4.4995	-0.250875
5522	Urine	1.99988	3.98289	0.464285	3.98289	0.978885	-0.513115	0.219595
7033	Urine	2.35737	3.01608	-2.01504	-1.42339	-0.535917	0.292083	-3.46523
7042	Urine	2.93987	3.28668	-1.49882	3.28668	0.24968	1.53968	1.31044
7043	Urine	4.04801	4.04801	2.37467	-2.85303	2.17401	-0.159988
7044	Urine	2.77362	2.77362	-0.709614	2.77362	2.77362	-2.74938
7510	Urine	1.65151	2.8597	2.8597	1.7979	2.8597	-0.496305
1027	Urine	1.86154	5.00624	-1.60999	3.33253	1.45424	5.00624	-4.57996
6014	Urine	2.44679	0.622242	3.15559	0.18932	3.15559	0.197594	-1.12507
4526	Urine	-0.490105	1.17966	-3.56185	-1.3453	0.019657	-0.742343	-5.66188
6011	Urine	3.6875	8.30225	-3.49644	3.18862	4.52525
1062	Urine	0.0439167	1.83647	-1.9596	-1.56431	1.83647	0.322466	-2.39312
6017	Urine	-1.93817	0	-7.20783	-1.97049	0	-2.95	-3.39373
5060	Urine	2.86563	2.86563	-5.33258	-1.05227	2.64163	-0.481371	2.03538
4513	Urine	0.00227261	8.31813	-2.76637	3.42045	3.22962	9.20662	0.41051
3542	Urine	2.67456	1.45241	-1.64524	-1.78026	-0.0742539	3.86475	2.77987
3510	Urine	3.02434	3.02434	0.753069	-1.30606	-1.21366	3.02434	-0.530466
1061	Urine	0	0	0	0	0	-0.176	0
5131	Urine	2.26692	5.73867	-3.23384	3.50215	1.90307	6.57007	-1.16091
3504	Urine	0	0	0	-2.07508	-3.062	0	0
8026	Urine	4.83769	6.45361	-1.44583	2.48885	6.45361	2.65761	-1.97427
1026	Urine	2.04144	2.04144	2.04144	2.04144	-2.66956	2.04144	2.04144
5015	Urine	2.34312	5.75511	-3.88568	1.34466	0.176331	6.71633	2.5469
2368	Urine	2.78913	3.27716	-5.17131	4.07124	-0.199757	0.984243	-1.76578
5152	Urine	1.81353	1.81353	-4.69111	1.81353	-0.851466	1.12853	-1.2585
1046	Urine	0.966518	1.88194	-2.76202	1.88194	1.88194	-1.96106	-1.21744
8023	Urine	-2.2495	0	0	0	0	0	-2.6637
8034	Urine	0	0	0	0	0	0	0
5127	Urine	0	0	0	0	0	0	0
4017	Urine	5.10727	3.58008	-3.57593	0.428396	0.58123	3.91223	1.34138
4001	Urine	0	0	0	-3.29371	0	0	0
5002	Urine	1.06391	1.06391	1.06391	1.06391	-1.83709	1.06391	1.06391
8030	Urine	0.521017	0.521017	0.521017	0.521017	0.521017	0.521017	0.521017
5153	VF	-0.055098	3.83128	-3.33564	-3.27344	-0.0857226	-0.782723	-8.09397
1083	VF	2.14115	5.04291	-1.91397	0.800321	4.16091	2.30991	-11.8989
1086	VF	4.07592	3.99998	0.72747	-1.29895	3.03398	6.06898	-7.17962
1088	VF	-1.9105	4.66315	-5.05083	-1.31758	1.02215	0.840146	-11.7648
7502	VF	0.575422	3.67525	-0.248713	-2.7192	4.25325	1.56225	-11.2604
7504	VF	2.23869	5.26678	1.14948	1.84524	5.26678	1.54578	-5.47852
1089	VF	2.31441	6.22015	0.0534458	-0.925924	3.67815	0.0761481	-9.45568
5150	VF	-0.0463314	9.33551	-4.01755	-1.60808	2.65851	2.84051	-12.4871
5148	VF	2.50721	6.12496	-1.06451	-0.115675	3.70596	2.62296	-7.41554
7503	VF	2.67867	8.03326	-0.844144	-1.18534	-1.18174	5.00826	-8.03067
1223	VF	2.0969	8.63807	3.58227	1.54687	3.05907	7.70807	-5.07452
1079	VF	1.36932	5.47473	-0.444178	-1.91532	2.53473	0.868726	-6.40724
1221	VF	3.55359	3.55359	3.55359	-2.73326	3.55359	-3.08341	-7.78082
1218	VF	2.09679	8.2399	-2.10756	-4.34819	2.5469	1.6909	-8.64143
1084	VF	1.91869	8.32303	0.284462	0.431618	3.07003	4.85703	-5.57599
1214	VF	2.3405	6.16538	-1.22403	1.6819	2.97438	3.39838	-3.68395
1090	VF	3.01383	3.90021	-1.93531	-3.92506	1.62821	-4.09179	-11.3943
1208	VF	3.96456	3.96456	3.96456	3.96456	3.96456	3.96456
1207	VF	3.1981	5.34135	-1.28163	-2.98278	1.75735	-1.69265
1091	VF	1.65225	3.1878	0.954906	-3.45899	1.0408	-0.695202	-8.58731
5042	VF	0.122637	1.24737	-0.859602	-4.79748	3.07832	6.00032	-1.89018
8015	VF	1.84633	7.59321	1.93675	-1.31991	3.62473	11.2327	-3.83051
6500	VF	0.780241	1.53631	-2.0708	-5.82016	2.89959	0.348591	-9.89466
5118	VF	-0.475683	0.768015	-0.186277	-5.06462	2.3848	3.4188	-7.05459
8032	VF	2.24943	3.74409	0.475777	-3.52772	3.55242	3.65042	-9.40931
1050	VF	6.36792	5.13572	0.573795	-3.85625	4.89316	2.40516	-9.00037
8044	VF	0.76773	0.715465	-0.755788	-4.88255	3.25079	-2.03221	-7.83263
5134	VF	0.790421	1.12842	-1.79191	-5.81423	3.34608	1.40908	-10.3249
5105	VF	4.51923	5.11913	-0.174514	-2.05998	4.71647	5.52447	-4.66996
5032	VF	3.41269	5.98715	0.340272	-2.1426	3.01435	5.29135	-7.67509
6502	VF	3.44674	-0.522198	-0.328899	-5.75402	3.30249	1.07149	-8.52639
3526	VF	1.30647	-0.0733566	0.212357	-8.24121	4.51297	1.58197
1053	VF	4.04995	1.67408	1.44039	-7.85366	2.88636	2.33836
7003	VF	8.17843	2.22418	2.87144	-4.21896	5.55243	3.75143
1057	VF	2.85597	3.34395	0.46711	-5.35422	3.9523	3.0383
3532	VF	2.74163	5.41704	0.720879	-4.14905	2.23545	1.56945
5126	VF	4.6809	5.1803	-0.832481	-4.01842	3.1975	0.483505
5058	VF	3.90342	5.46718	0.785923	-1.64717	5.5408	3.7178	-2.22097
8033	VF	4.10764	10.5855	2.31376	1.48258	4.96537	8.78037
8031	VF	-0.0261602	3.82148	-1.95988	-4.36061	2.79747	4.07947
5086	VF	5.19162	0.852882	1.48023	-2.77214	1.44339	4.50239
7018	VF	9.11634	5.76887	4.88457	-0.93406	4.69334	5.22934
8009	VF	1.94743	6.45763	-0.526917	-2.23102	5.02651	4.12151
3559	VF	3.01433	2.56215	-0.185186	-6.17171	2.52133	-4.14167
1063	VF	4.43234	0.458435	1.84298	-4.09113	1.59234	-0.0526613	-7.16521
1069	VF	4.1697	9.07153	2.94905	0.122928	3.9077	9.1427	-8.46803
3511	VF	2.72665	1.46156	2.72665	-7.81734	2.72665	2.72665	-8.99093
8025	VF	2.69054	4.3057	-1.99113	-5.02909	2.75052	4.68952
5114	VF	4.46712	2.36266	2.50629	-7.31478	0.107152	1.32015
5128	VF	6.10048	2.83292	0.756519	-5.09431	4.84098	-0.811018
